# Supplementary material for: SpiroLLM: Finetuning pretrained LLMs to understand spirogram time series with clinical validation in COPD reporting
Source: PLOS Digit Health. 2026 Mar 24;5(3):e0001300. doi: 10.1371/journal.pdig.0001300 (PMC13012452; doi:10.1371/journal.pdig.0001300)
Supplement: S1 Table — (XLSX) [file pdig.0001300.s004.xlsx]

## Sheet: Sheet1
Field Id	Code
20002	1112, 1113, 1472
41270	J430, J431, J432, J438, 439J, J440, J441, J448, J449
42040	J430, J431, J432, J438, 439J, J440, J441, J448, J449
